# Supplementary material for: Optimization of a Molecularly Imprinted Polymer Synthesis for a Rapid Detection of Caffeic Acid in Wine
Source: Foods. 2023 Apr 16;12(8):1660. doi: 10.3390/foods12081660 (PMC10137471; doi:10.3390/foods12081660)
Supplement: Supplementary file 1 [file foods-12-01660-s001.zip]

Archive with 1 entries (1 files):
- foods-2344212-supplementary.pdf
